# Supplementary material for: Comparative transcriptome analysis of the mechanism difference in heat stress response between indica rice cultivar “IR64” and japonica cultivar “Koshihikari” at the seedling stage
Source: Front Genet. 2023 Apr 21;14:1135577. doi: 10.3389/fgene.2023.1135577 (PMC10160441; doi:10.3389/fgene.2023.1135577)
Supplement: Supplementary file 1 [file Table1.XLS]

## Sheet: Sheet1
Table S1. The primer sequences used in this study
	Gene	Primers
1	Os01g0733200-qF	TCCTCCTCCCCTCCTACTTCA
2	Os01g0733200-qR	GCGGAATCCGTAGGTGTTGA
3	Os02g0654700-qF	TCAAGCTTCGGCAGCCTCGT
4	Os02g0654700-qR	TCGTAGGAGTCCTGCGACT
5	Os03g0225900-qF	TGCCACAACCTGCTGTTCGC
6	Os03g0225900-qR	TGGTAGCCGAACAGCATCTC
7	Os03g0245800-qF	ATGCGGCAGATGCTGGACAC
8	Os03g0245800-qR	ATGTCGAACCGCATCCTCAC
9	Os03g0815100-qF	AGTCGGAGATCGTGGACAACGA
10	Os03g0815100-qR	TGGATATCGTCGTAGCTCAGGT
11	Os04g0107900-qF	TCCGAGAAGACCACCGAGAA
12	Os04g0107900-qR	GATGGGCTTCTGCTTGTTGAT
13	Os07g0225300-qF	TCAAGACGGAGTGGATCATGCA
14	Os07g0225300-qR	TGCATCTTCTCCCACTCGTTCT
15	Os07g0529600-qF	TGATGGAGTCCAGGGTGGTG
16	Os07g0529600-qR	ATCTCGTCCTCGGCGGTGTT
17	Os09g0456800 -qF	AGGACAACCAAACGCTGACGA
18	Os09g0456800 -qR	AACAGCTTCACGCACTTCTCCT
19	Os11g0184900-qF	TCAAGACCAACTGGATCATGCA
20	Os11g0184900-qR	TGTCGTACCTCTCGATCACT
21	UBQ-F	CAAGATGATCTGCCGCAAATGC
22	UBQ-R	TTTAACCAGTCCATGAACCCG
