# Supplementary material for: Comparative transcriptome analysis of the mechanism difference in heat stress response between indica rice cultivar “IR64” and japonica cultivar “Koshihikari” at the seedling stage
Source: Front Genet. 2023 Apr 21;14:1135577. doi: 10.3389/fgene.2023.1135577 (PMC10160441; doi:10.3389/fgene.2023.1135577)
Supplement: Supplementary file 2 [file Table2.XLS]

## Sheet: Sheet1
Table S2A. Statistics of Illumina sequencing data
BMK ID	Obtained Reads	Obtained Bases(G)	Q20(%)	Q30(%)	GC(%)
Rice-T01	52963890	7.75	97.79	94.1	59.59
Rice-T02	51986308	7.57	96.2	90.19	59.37
Rice-T03	56327878	8.14	97.23	92.83	59.85
Rice-T04	64897518	9.57	97.26	92.99	60.35
Rice-T05	58681820	8.59	97.44	93.28	59.49
Rice-T06	68406836	10.04	97.01	92.38	60.83
Rice-T07	52938944	7.78	97.62	93.82	61.09
Rice-T08	61040816	8.87	97.7	93.94	61.03
Rice-T09	61764200	9.07	97.32	93.09	60.93
Rice-T10	54836070	8.08	97.64	93.74	59.09
Rice-T11	51898968	7.65	97.49	93.4	59.32
Rice-T12	53475106	7.83	97.85	94.23	59.19
Rice-T13	54333450	8.03	97.65	93.83	58.6
Rice-T14	45972056	6.71	97.76	94.06	60.17
Rice-T15	56278422	8.3	97.1	92.6	61.04
Rice-T16	71675676	10.54	97.52	93.54	59.95
Rice-T17	54016882	7.94	97.27	92.96	59.72
Rice-T18	64816014	9.56	97.42	93.29	59.61
Rice-T19	57535764	8.47	97.01	92.43	57.74
Rice-T20	56631692	8.33	97.3	93.14	58.82
Rice-T21	47358878	6.99	97.51	93.47	56.08
Rice-T22	56752016	8.3	97.67	93.86	60.3
Rice-T23	60858794	8.86	97.02	92.41	60.36
Rice-T24	59378458	8.74	97.52	93.52	61.51
Rice-T25	52235752	7.67	97.26	92.93	61.51
Rice-T26	58418552	8.57	97.25	92.9	61.43
Rice-T27	60897778	8.95	97.61	93.7	59.92
Rice-T28	55465794	8.12	97.69	93.92	61.74
Rice-T29	56019666	8.19	97.17	92.76	61.48
Rice-T30	63353692	9.23	97.49	93.44	61.47
Rice-T31	62353486	9.21	97.52	93.55	61.08
Rice-T32	62705608	9.02	97.9	94.47	60.85
Rice-T33	60233778	8.81	97.74	94.03	61.97
Rice-T34	58868478	8.58	97.25	92.96	60.45
Rice-T35	59005402	8.57	97.79	94.17	62.78
Rice-T36	58064602	8.53	97.62	93.81	60.71
Rice-T37	57726068	8.53	97.82	94.28	59.71
Rice-T38	59177968	8.72	97.6	93.81	59.75
Rice-T39	55408836	8.13	97.46	93.49	57.05
Rice-T40	54765244	8.05	97.35	93.26	59.85
Rice-T41	56795732	8.08	97.17	92.87	61.76
Rice-T42	59497874	8.58	97.3	93.17	58.68
Table 2B. Summary for clean reads mapping to the Nipponbare reference genome
Sample	Total records	Unmapped reads	Unmapped (%)	non-unique	unique	Total_map_ratio(%)	Unique_map_ratio(%)
IR0-1	51686378	3876395	7.5	4611979	47074399	0.925	0.9108
IR0-2	50487822	4559637	9.03	5307814	45180008	0.9097	0.8949
IR0-3	54273082	4295001	7.91	5092285	49180797	0.9209	0.9062
IR0.5-1	63774062	4718630	7.4	5907452	57866610	0.926	0.9074
IR0.5-2	57275254	4259827	7.44	5185228	52090026	0.9256	0.9095
IR0.5-3	66911756	4940157	7.38	6114676	60797080	0.9262	0.9086
IR1-1	51867964	3863414	7.45	4766574	47101390	0.9255	0.9081
IR1-2	59161008	4507412	7.62	5541494	53619514	0.9238	0.9063
IR1-3	60486830	4778585	7.9	5808897	54677933	0.921	0.904
IR2-1	53847964	3805799	7.07	4724611	49123353	0.9293	0.9123
IR2-2	50976654	3609776	7.08	4492432	46484222	0.9292	0.9119
IR2-3	52190186	4061852	7.78	4976982	47213204	0.9222	0.9046
IR4-1	53542180	4741904	8.86	5812562	47729618	0.9114	0.8914
IR4-2	44730124	3615064	8.08	4245022	40485102	0.9192	0.9051
IR4-3	55362484	4919013	8.89	5707662	49654822	0.9111	0.8969
IR8-1	70258868	6324828	9	7434140	62824728	0.91	0.8942
IR8-2	52924400	5124632	9.68	5916978	47007422	0.9032	0.8882
IR8-3	63739446	6004187	9.42	7180705	56558741	0.9058	0.8873
IR24-1	56498490	5672896	10.04	6666065	49832425	0.8996	0.882
IR24-2	55502648	5649526	10.18	6968040	48534608	0.8982	0.8745
IR24-3	46570820	4338022	9.31	5393066	41177754	0.9069	0.8842
YG0-1	55354290	3035523	5.48	3925459	51428831	0.9452	0.9291
YG0-2	59056376	3545986	6	4471219	54585157	0.94	0.9243
YG0-3	58261456	3177600	5.45	4088066	54173390	0.9455	0.9298
YG0.5-1	51127688	2501008	4.89	3692062	47435626	0.9511	0.9278
YG0.5-2	57147912	3038641	5.32	4387444	52760468	0.9468	0.9232
YG0.5-3	59699682	2398050	4.02	4085095	55614587	0.9598	0.9316
YG1-1	54107530	2592340	4.79	3749049	50358481	0.9521	0.9307
YG1-2	54612540	2901812	5.31	4162465	50450075	0.9469	0.9238
YG1-3	61529168	3204472	5.21	4775953	56753215	0.9479	0.9224
YG2-1	61371704	3133213	5.11	4532313	56839391	0.9489	0.9261
YG2-2	60109216	3017927	5.02	4573161	55536055	0.9498	0.9239
YG2-3	58751522	2906828	4.95	4285186	54466336	0.9505	0.9271
YG4-1	57210918	3588351	6.27	4792664	52418254	0.9373	0.9162
YG4-2	57156472	2885030	5.05	3972983	53183489	0.9495	0.9305
YG4-3	56887018	3165664	5.56	4320816	52566202	0.9444	0.924
YG8-1	56853364	3130794	5.51	4198621	52654743	0.9449	0.9261
YG8-2	58158060	3743944	6.44	4845162	53312898	0.9356	0.9167
YG8-3	54188340	4322213	7.98	5710493	48477847	0.9202	0.8946
YG24-1	53666552	3379923	6.3	4834167	48832385	0.937	0.9099
YG24-2	53861164	3663561	6.8	4822935	49038229	0.932	0.9105
YG24-3	57199024	4147760	7.25	5387045	51811979	0.9275	0.9058
